# Supplementary material for: Metabolic characteristics and pathogenesis of precocious puberty in girls: the role of perfluorinated compounds
Source: BMC Med. 2023 Aug 25;21:323. doi: 10.1186/s12916-023-03032-0 (PMC10463894; doi:10.1186/s12916-023-03032-0)
Supplement: Supplementary file 2 — Additional file 2: Table S8. Spearman correlation analysis between clinical phenotype and PFCs in CPP girls. Table S9. Spearman correlation analysis between clinical phenotype and PFCs in PT girls. [file 12916_2023_3032_MOESM2_ESM.xlsx]

## Sheet: In CPP girls
Table S8. Spearman correlation analysis between clinical phenotype and PFCs in CPP girls
Correlation
	PFOA	PFOS	PFBA	PFUnDA	PFDoDA	PFBS	PFDA	PFHpA	PFHA	TFHSA	PFNA	FT4	TSH	VD	FSH	LH	E2	PRL	DHEAS	BMI	BMISDS
PFOA	1	0.583092	-0.0130616	0.55757	0.328713	-0.23596	0.701969	0.372751	0.0549744	0.34861	0.814016	0.141278	0.351091	0.238751	0.0509455	0.0176143	0.000671908	0.0264739	0.330267	0.00400489	0.0200245
PFOS	0.583092	1	-0.00301422	0.656803	0.561588	-0.162256	0.799867	0.639292	0.092811	0.52792	0.67297	0.0833809	-0.0685656	0.0895596	0.215128	0.227202	-0.0170217	-0.0500556	0.114369	-0.00244744	-0.00244744
PFBA	-0.0130616	-0.00301422	1	0.0545132	-0.000758465	0.233639	-0.180622	0.360014	0.174149	-0.0208484	-0.105749	-0.0140079	0.166053	-0.524511	-0.00301422	-0.0166152	0.291316	0.0394361	-0.346587	0.15437	0.112167
PFUnDA	0.55757	0.656803	0.0545132	1	0.678325	-0.100626	0.728082	0.327011	0.00155815	0.451441	0.674602	0.266491	0.0039089	0.310255	0.202915	0.0410303	-0.173931	-0.126822	0.408777	-0.064308	-0.0453939
PFDoDA	0.328713	0.561588	-0.000758465	0.678325	1	-0.0340235	0.590987	0.357476	-0.00940877	0.473812	0.500234	0.00708742	-0.16264	0.238958	0.116662	-0.0962756	-0.0889315	-0.0703105	0.318777	-0.174228	-0.154521
PFBS	-0.23596	-0.162256	0.233639	-0.100626	-0.0340235	1	-0.238505	0.0494472	0.0315637	-0.202554	-0.184261	-0.0326341	-0.243538	-0.11059	-0.248951	-0.264387	-0.121044	-0.359508	-0.0192686	-0.236517	-0.205759
PFDA	0.701969	0.799867	-0.180622	0.728082	0.590987	-0.238505	1	0.489163	0.0117974	0.374458	0.844588	0.0868554	0.0649994	0.370117	0.20247	0.0521798	-0.0741421	-0.0540661	0.23233	-0.109479	-0.0838896
PFHpA	0.372751	0.639292	0.360014	0.327011	0.357476	0.0494472	0.489163	1	0.154536	0.0719344	0.400713	-0.0858762	-0.0210536	-0.0891948	0.202724	0.222161	0.264478	0.105759	-0.0653142	-0.121107	-0.1396
PFHA	0.0549744	0.092811	0.174149	0.00155815	-0.00940877	0.0315637	0.0117974	0.154536	1	0.136434	-0.0914756	0.113833	-0.025919	-0.0248018	0.407968	0.305822	0.429092	0.186735	0.249059	0.164496	0.112855
TFHSA	0.34861	0.52792	-0.0208484	0.451441	0.473812	-0.202554	0.374458	0.0719344	0.136434	1	0.27564	0.0695213	0.0739257	0.132888	0.192881	0.143813	0.0472575	0.0028921	0.095347	0.205807	0.190677
PFNA	0.814016	0.67297	-0.105749	0.674602	0.500234	-0.184261	0.844588	0.400713	-0.0914756	0.27564	1	0.257072	0.0975999	0.315357	-0.0295884	-0.0925309	-0.228449	-0.113682	0.290797	-0.0605184	-0.0462788
FT4	0.141278	0.0833809	-0.0140079	0.266491	0.00708742	-0.0326341	0.0868554	-0.0858762	0.113833	0.0695213	0.257072	1	-0.320018	0.0293986	-0.124736	-0.0952171	-0.210308	-0.0985817	0.0568626	0.00245923	-0.00514202
TSH	0.351091	-0.0685656	0.166053	0.0039089	-0.16264	-0.243538	0.0649994	-0.0210536	-0.025919	0.0739257	0.0975999	-0.320018	1	-0.133857	-0.101397	-0.141243	0.17122	0.268009	0.0186189	0.122739	0.144182
VD	0.238751	0.0895596	-0.524511	0.310255	0.238958	-0.11059	0.370117	-0.0891948	-0.0248018	0.132888	0.315357	0.0293986	-0.133857	1	-0.142268	-0.268383	-0.401351	-0.433504	0.478602	-0.394575	-0.349232
FSH	0.0509455	0.215128	-0.00301422	0.202915	0.116662	-0.248951	0.20247	0.202724	0.407968	0.192881	-0.0295884	-0.124736	-0.101397	-0.142268	1	0.863547	0.557683	0.259177	0.181896	0.142396	0.0898876
LH	0.0176143	0.227202	-0.0166152	0.0410303	-0.0962756	-0.264387	0.0521798	0.222161	0.305822	0.143813	-0.0925309	-0.0952171	-0.141243	-0.268383	0.863547	1	0.448489	0.243702	-0.0126301	0.243729	0.185305
E2	0.000671908	-0.0170217	0.291316	-0.173931	-0.0889315	-0.121044	-0.0741421	0.264478	0.429092	0.0472575	-0.228449	-0.210308	0.17122	-0.401351	0.557683	0.448489	1	0.445251	-0.0852179	0.00156796	-0.0808619
PRL	0.0264739	-0.0500556	0.0394361	-0.126822	-0.0703105	-0.359508	-0.0540661	0.105759	0.186735	0.0028921	-0.113682	-0.0985817	0.268009	-0.433504	0.259177	0.243702	0.445251	1	-0.152413	0.203805	0.189565
DHEAS	0.330267	0.114369	-0.346587	0.408777	0.318777	-0.0192686	0.23233	-0.0653142	0.249059	0.095347	0.290797	0.0568626	0.0186189	0.478602	0.181896	-0.0126301	-0.0852179	-0.152413	1	-0.12532	-0.10154
BMI	0.00400489	-0.00244744	0.15437	-0.064308	-0.174228	-0.236517	-0.109479	-0.121107	0.164496	0.205807	-0.0605184	0.00245923	0.122739	-0.394575	0.142396	0.243729	0.00156796	0.203805	-0.12532	1	0.987094
BMISDS	0.0200245	-0.00244744	0.112167	-0.0453939	-0.154521	-0.205759	-0.0838896	-0.1396	0.112855	0.190677	-0.0462788	-0.00514202	0.144182	-0.349232	0.0898876	0.185305	-0.0808619	0.189565	-0.10154	0.987094	1
p-value
	PFOA	PFOS	PFBA	PFUnDA	PFDoDA	PFBS	PFDA	PFHpA	PFHA	TFHSA	PFNA	FT4	TSH	VD	FSH	LH	E2	PRL	DHEAS	BMI	BMISDS
PFOA	0	0.00514318	0.986228	0.86318	0.333307	0.277398	0.000139922	0.297547	0.180176	0.358307	9.6449e-06	0.283204	0.208343	0.837913	0.286724	0.985204	0.813828	0.920912	0.210927	0.607765	0.536856
PFOS	0.00514318	0	0.591997	0.59298	0.0152623	0.330484	4.1136e-07	0.00234226	0.543054	0.901704	0.000389292	0.727438	0.604526	0.759811	0.430801	0.685965	0.329738	0.95756	0.795152	0.401085	0.348884
PFBA	0.986228	0.591997	0	0.535317	0.994073	0.346784	0.25046	0.0423975	0.207119	0.496341	0.3055	0.883266	0.250718	0.0199326	0.896544	0.406779	0.041726	0.902853	0.531706	0.246844	0.321782
PFUnDA	0.86318	0.59298	0.535317	0	0.0117868	0.707143	0.512056	0.342655	0.251085	2.36978e-14	0.669727	0.395166	0.7194	0.578634	0.651026	0.962704	0.550326	0.668677	0.478729	0.92728	0.864943
PFDoDA	0.333307	0.0152623	0.994073	0.0117868	0	0.248278	0.068077	0.353991	0.271139	0.0421601	0.267339	0.789815	0.421265	0.508178	0.997522	0.374904	0.431001	0.135812	0.133911	0.210905	0.160753
PFBS	0.277398	0.330484	0.346784	0.707143	0.248278	0	0.187081	0.493168	0.990608	0.65708	0.178666	0.472488	0.396228	0.658043	0.21068	0.110774	0.73821	0.0281021	0.715228	0.286892	0.394938
PFDA	0.000139922	4.1136e-07	0.25046	0.512056	0.068077	0.187081	0	0.0873708	0.888027	0.67375	4.01846e-09	0.334185	0.776147	0.205376	0.195848	0.750751	0.353213	0.828334	0.935258	0.920255	0.844507
PFHpA	0.297547	0.00234226	0.0423975	0.342655	0.353991	0.493168	0.0873708	0	0.574288	0.150585	0.399581	0.649231	0.4888	0.322816	0.405825	0.468249	0.339265	0.746186	0.679927	0.897491	0.895307
PFHA	0.180176	0.543054	0.207119	0.251085	0.271139	0.990608	0.888027	0.574288	0	0.192581	0.983691	0.5298	0.540327	0.787732	0.283951	0.818518	0.303288	0.07542	0.333378	0.378257	0.444951
TFHSA	0.358307	0.901704	0.496341	2.36978e-14	0.0421601	0.65708	0.67375	0.150585	0.192581	0	0.411945	0.656231	0.986235	0.735884	0.845609	0.899326	0.864957	0.988768	0.876814	0.858506	0.862341
PFNA	9.6449e-06	0.000389292	0.3055	0.669727	0.267339	0.178666	4.01846e-09	0.399581	0.983691	0.411945	0	0.086518	0.702938	0.2749	0.685336	0.527748	0.114943	0.700732	0.360522	0.881026	0.645154
FT4	0.283204	0.727438	0.883266	0.395166	0.789815	0.472488	0.334185	0.649231	0.5298	0.656231	0.086518	0	0.0202166	0.0547634	0.978054	0.453685	0.0738221	0.225415	0.970708	0.983566	0.991509
TSH	0.208343	0.604526	0.250718	0.7194	0.421265	0.396228	0.776147	0.4888	0.540327	0.986235	0.702938	0.0202166	0	0.259302	0.784678	0.316184	0.0226583	0.209982	0.784262	0.581672	0.66111
VD	0.837913	0.759811	0.0199326	0.578634	0.508178	0.658043	0.205376	0.322816	0.787732	0.735884	0.2749	0.0547634	0.259302	0	0.249065	0.198281	0.0539422	0.0150585	0.513791	0.00891891	0.020307
FSH	0.286724	0.430801	0.896544	0.651026	0.997522	0.21068	0.195848	0.405825	0.283951	0.845609	0.685336	0.978054	0.784678	0.249065	0	0.000477829	0.0379444	0.373168	0.22471	0.309583	0.410818
LH	0.985204	0.685965	0.406779	0.962704	0.374904	0.110774	0.750751	0.468249	0.818518	0.899326	0.527748	0.453685	0.316184	0.198281	0.000477829	0	0.623583	0.765634	0.883558	0.0753232	0.163437
E2	0.813828	0.329738	0.041726	0.550326	0.431001	0.73821	0.353213	0.339265	0.303288	0.864957	0.114943	0.0738221	0.0226583	0.0539422	0.0379444	0.623583	0	0.135051	0.335898	0.647634	0.414611
PRL	0.920912	0.95756	0.902853	0.668677	0.135812	0.0281021	0.828334	0.746186	0.07542	0.988768	0.700732	0.225415	0.209982	0.0150585	0.373168	0.765634	0.135051	0	0.760667	0.35551	0.458561
DHEAS	0.210927	0.795152	0.531706	0.478729	0.133911	0.715228	0.935258	0.679927	0.333378	0.876814	0.360522	0.970708	0.784262	0.513791	0.22471	0.883558	0.335898	0.760667	0	0.471067	0.610486
BMI	0.607765	0.401085	0.246844	0.92728	0.210905	0.286892	0.920255	0.897491	0.378257	0.858506	0.881026	0.983566	0.581672	0.00891891	0.309583	0.0753232	0.647634	0.35551	0.471067	0	9.71694e-21
BMISDS	0.536856	0.348884	0.321782	0.864943	0.160753	0.394938	0.844507	0.895307	0.444951	0.862341	0.645154	0.991509	0.66111	0.020307	0.410818	0.163437	0.414611	0.458561	0.610486	9.71694e-21	0

## Sheet: In PT girls
Table S9. Spearman correlation analysis between clinical phenotype and PFCs in PT girls
Correlation
	PFOA	PFOS	PFBA	PFUnDA	PFDoDA	PFBS	PFDA	PFHpA	PFHA	TFHSA	PFNA	FT4	TSH	VD	FSH	LH	E2	PRL	DHEAS	BMI	BMISDS
PFOA	1	0.531057	0.0647805	0.63229	0.163304	0.0808219	0.61688	0.029258	0.203663	0.806543	0.734945	-0.0781288	0.0657489	0.24496	0.114178	0.0809027	0.0128887	0.355378	0.0520764	-0.136728	-0.13126
PFOS	0.531057	1	0.278037	0.613561	0.0258723	0.207792	0.630394	0.307566	0.308103	0.66477	0.605974	0.111969	-0.0890103	0.0356714	0.122027	0.112461	-0.0827743	0.063987	0.168048	-0.218385	-0.229765
PFBA	0.0647805	0.278037	1	-0.107061	-0.0792151	0.706193	-0.170358	0.532252	0.475003	0.252322	-0.0428985	0.186058	0.0573072	-0.219572	0.0440339	0.372922	0.187738	0.0656168	0.147526	0.135602	0.135285
PFUnDA	0.63229	0.613561	-0.107061	1	0.317589	-0.0718417	0.818634	0.063987	0.218719	0.623281	0.827406	0.193541	-0.0443865	0.160147	0.0523314	-0.09481	-0.0174714	0.350383	0.129637	-0.253398	-0.249941
PFDoDA	0.163304	0.0258723	-0.0792151	0.317589	1	-0.0844144	0.297413	0.105978	-0.0922201	0.0455733	0.217897	0.291964	-0.0351711	0.30594	-0.162658	-0.121163	0.0444473	0.271256	0.0595337	-0.0742677	-0.0349335
PFBS	0.0808219	0.207792	0.706193	-0.0718417	-0.0844144	1	0.0463978	0.630462	0.300356	0.159399	0.0611154	-0.000999462	0.195302	-0.0845144	0.155175	0.239474	0.194981	0.136154	0.158552	0.141989	0.161836
PFDA	0.61688	0.630394	-0.170358	0.818634	0.297413	0.0463978	1	0.0197432	0.107403	0.560929	0.861783	0.177868	-0.025635	0.273148	-0.0525693	-0.165015	-0.115426	0.286395	0.0598325	-0.034538	-0.0341799
PFHpA	0.029258	0.307566	0.532252	0.063987	0.105978	0.630462	0.0197432	1	0.388227	0.176262	0.0939587	-0.135216	0.20624	-0.15017	0.157757	0.0716465	-0.032473	0.217422	0.178614	-0.0416792	-0.00762088
PFHA	0.203663	0.308103	0.475003	0.218719	-0.0922201	0.300356	0.107403	0.388227	1	0.368799	0.166677	0.130499	-0.177556	-0.259569	0.198157	0.280569	0.147227	0.103599	0.1555	0.0157864	0.0248057
TFHSA	0.806543	0.66477	0.252322	0.623281	0.0455733	0.159399	0.560929	0.176262	0.368799	1	0.669512	0.0917836	0.00878235	0.0222011	0.217175	0.101095	-0.0375205	0.312323	0.156229	-0.020889	-0.0337052
PFNA	0.734945	0.605974	-0.0428985	0.827406	0.217897	0.0611154	0.861783	0.0939587	0.166677	0.669512	1	0.121586	-0.0477095	0.289362	0.018316	-0.0688676	-0.108552	0.346577	0.0686965	-0.162958	-0.16995
FT4	-0.0781288	0.111969	0.186058	0.193541	0.291964	-0.000999462	0.177868	-0.135216	0.130499	0.0917836	0.121586	1	-0.230266	-0.107442	-0.22254	0.0974457	0.0550834	0.164403	0.241763	0.101944	0.111983
TSH	0.0657489	-0.0890103	0.0573072	-0.0443865	-0.0351711	0.195302	-0.025635	0.20624	-0.177556	0.00878235	-0.0477095	-0.230266	1	-0.2465	0.115028	-0.147003	0.442752	0.257205	0.0654501	-0.227081	-0.240494
VD	0.24496	0.0356714	-0.219572	0.160147	0.30594	-0.0845144	0.273148	-0.15017	-0.259569	0.0222011	0.289362	-0.107442	-0.2465	1	-0.138657	-0.0437581	0.0376703	0.0513079	-0.0629546	0.0317197	0.0424569
FSH	0.114178	0.122027	0.0440339	0.0523314	-0.162658	0.155175	-0.0525693	0.157757	0.198157	0.217175	0.018316	-0.22254	0.115028	-0.138657	1	0.480998	0.221276	-0.00954654	-0.0993123	-0.134445	-0.111932
LH	0.0809027	0.112461	0.372922	-0.09481	-0.121163	0.239474	-0.165015	0.0716465	0.280569	0.101095	-0.0688676	0.0974457	-0.147003	-0.0437581	0.480998	1	0.269145	-0.159259	-0.214572	0.177605	0.20069
E2	0.0128887	-0.0827743	0.187738	-0.0174714	0.0444473	0.194981	-0.115426	-0.032473	0.147227	-0.0375205	-0.108552	0.0550834	0.442752	0.0376703	0.221276	0.269145	1	0.119547	0.310999	-0.0153424	-0.0295359
PRL	0.355378	0.063987	0.0656168	0.350383	0.271256	0.136154	0.286395	0.217422	0.103599	0.312323	0.346577	0.164403	0.257205	0.0513079	-0.00954654	-0.159259	0.119547	1	0.183802	0.113367	0.127412
DHEAS	0.0520764	0.168048	0.147526	0.129637	0.0595337	0.158552	0.0598325	0.178614	0.1555	0.156229	0.0686965	0.241763	0.0654501	-0.0629546	-0.0993123	-0.214572	0.310999	0.183802	1	-0.186378	-0.182669
BMI	-0.136728	-0.218385	0.135602	-0.253398	-0.0742677	0.141989	-0.034538	-0.0416792	0.0157864	-0.020889	-0.162958	0.101944	-0.227081	0.0317197	-0.134445	0.177605	-0.0153424	0.113367	-0.186378	1	0.99388
BMISDS	-0.13126	-0.229765	0.135285	-0.249941	-0.0349335	0.161836	-0.0341799	-0.00762088	0.0248057	-0.0337052	-0.16995	0.111983	-0.240494	0.0424569	-0.111932	0.20069	-0.0295359	0.127412	-0.182669	0.99388	1
p-value
	PFOA	PFOS	PFBA	PFUnDA	PFDoDA	PFBS	PFDA	PFHpA	PFHA	TFHSA	PFNA	FT4	TSH	VD	FSH	LH	E2	PRL	DHEAS	BMI	BMISDS
PFOA	0	0.00740097	0.875308	2.61153e-05	0.479692	0.766254	6.96394e-05	0.949298	0.591659	8.11411e-07	3.14738e-07	0.903676	0.768387	0.0720288	0.44816	0.851766	0.213654	0.068826	0.754734	0.579387	0.590206
PFOS	0.00740097	0	0.14826	0.000420063	0.571443	0.284673	0.000116598	0.0256207	0.0936437	0.0157772	0.000699671	0.273338	0.872388	0.556418	0.802593	0.642396	0.850277	0.500084	0.622173	0.0904745	0.139973
PFBA	0.875308	0.14826	0	0.433599	0.349666	5.89724e-05	0.366281	0.00250822	0.121778	0.370414	0.556327	0.198691	0.610223	0.0186528	0.837678	0.091624	0.397138	0.989919	0.365303	0.285488	0.394402
PFUnDA	2.61153e-05	0.000420063	0.433599	0	0.400076	0.293843	3.31714e-09	0.918233	0.975888	0.000504168	4.20293e-11	0.221611	0.911957	0.0819631	0.542075	0.490745	0.796303	0.00544112	0.253342	0.079933	0.145505
PFDoDA	0.479692	0.571443	0.349666	0.400076	0	0.767804	0.671634	0.591004	0.449285	0.816515	0.506338	0.877497	0.189021	0.573869	0.959682	0.434313	0.662614	0.203934	0.741988	0.532184	0.411523
PFBS	0.766254	0.284673	5.89724e-05	0.293843	0.767804	0	0.981948	0.000768767	0.858628	0.832931	0.67478	0.894084	0.663332	0.439141	0.693424	0.418367	0.845327	0.316602	0.302444	0.352591	0.321968
PFDA	6.96394e-05	0.000116598	0.366281	3.31714e-09	0.671634	0.981948	0	0.845907	0.762096	0.00641765	1.08611e-12	0.459287	0.743089	0.0237403	0.877223	0.331841	0.745829	0.0103449	0.988685	0.768507	0.569391
PFHpA	0.949298	0.0256207	0.00250822	0.918233	0.591004	0.000768767	0.845907	0	0.883667	0.951385	0.842454	0.611353	0.923415	0.844356	0.894516	0.582801	0.79181	0.279949	0.0786766	0.675324	0.565951
PFHA	0.591659	0.0936437	0.121778	0.975888	0.449285	0.858628	0.762096	0.883667	0	0.195353	0.933704	0.179759	0.793503	0.0939625	0.20909	0.426676	0.836197	0.31978	0.883733	0.333179	0.282938
TFHSA	8.11411e-07	0.0157772	0.370414	0.000504168	0.816515	0.832931	0.00641765	0.951385	0.195353	0	0.000682102	0.874615	0.780935	0.354467	0.338418	0.700317	0.729991	0.0790269	0.129476	0.832772	0.939821
PFNA	3.14738e-07	0.000699671	0.556327	4.20293e-11	0.506338	0.67478	1.08611e-12	0.842454	0.933704	0.000682102	0	0.578428	0.958489	0.0138323	0.63387	0.473889	0.562976	0.0338118	0.686907	0.399471	0.509287
FT4	0.903676	0.273338	0.198691	0.221611	0.877497	0.894084	0.459287	0.611353	0.179759	0.874615	0.578428	0	0.0645159	0.704551	0.281077	0.279426	0.8126	0.63808	0.608291	0.841468	0.947888
TSH	0.768387	0.872388	0.610223	0.911957	0.189021	0.663332	0.743089	0.923415	0.793503	0.780935	0.958489	0.0645159	0	0.19259	0.198184	0.829732	0.0186196	0.474	0.427162	0.933767	0.784167
VD	0.0720288	0.556418	0.0186528	0.0819631	0.573869	0.439141	0.0237403	0.844356	0.0939625	0.354467	0.0138323	0.704551	0.19259	0	0.242225	0.182621	0.899255	0.419762	0.919285	0.526577	0.615681
FSH	0.44816	0.802593	0.837678	0.542075	0.959682	0.693424	0.877223	0.894516	0.20909	0.338418	0.63387	0.281077	0.198184	0.242225	0	0.00226085	0.263319	0.886912	0.502297	0.114083	0.311369
LH	0.851766	0.642396	0.091624	0.490745	0.434313	0.418367	0.331841	0.582801	0.426676	0.700317	0.473889	0.279426	0.829732	0.182621	0.00226085	0	0.70743	0.0969869	0.154678	0.700632	0.53132
E2	0.213654	0.850277	0.397138	0.796303	0.662614	0.845327	0.745829	0.79181	0.836197	0.729991	0.562976	0.8126	0.0186196	0.899255	0.263319	0.70743	0	0.856517	0.12956	0.337636	0.13034
PRL	0.068826	0.500084	0.989919	0.00544112	0.203934	0.316602	0.0103449	0.279949	0.31978	0.0790269	0.0338118	0.63808	0.474	0.419762	0.886912	0.0969869	0.856517	0	0.996996	0.434325	0.41471
DHEAS	0.754734	0.622173	0.365303	0.253342	0.741988	0.302444	0.988685	0.0786766	0.883733	0.129476	0.686907	0.608291	0.427162	0.919285	0.502297	0.154678	0.12956	0.996996	0	0.628216	0.644885
BMI	0.579387	0.0904745	0.285488	0.079933	0.532184	0.352591	0.768507	0.675324	0.333179	0.832772	0.399471	0.841468	0.933767	0.526577	0.114083	0.700632	0.337636	0.434325	0.628216	0	3.5681e-24
BMISDS	0.590206	0.139973	0.394402	0.145505	0.411523	0.321968	0.569391	0.565951	0.282938	0.939821	0.509287	0.947888	0.784167	0.615681	0.311369	0.53132	0.13034	0.41471	0.644885	3.5681e-24	0
